# Supplementary material for: Cytological, Phytohormone, and Transcriptome Analyses Provide Insights into Persimmon Fruit Shape Formation (Diospyros kaki Thunb.)
Source: Int J Mol Sci. 2024 Apr 28;25(9):4812. doi: 10.3390/ijms25094812 (PMC11083898; doi:10.3390/ijms25094812)
Supplement: Supplementary file 1 [file ijms-25-04812-s001.zip]

Archive with 1 entries (1 files):
- ijms-2980513-supplementary.xlsx
