# Supplementary material for: Cytological, Phytohormone, and Transcriptome Analyses Provide Insights into Persimmon Fruit Shape Formation (Diospyros kaki Thunb.)
Source: Int J Mol Sci. 2024 Apr 28;25(9):4812. doi: 10.3390/ijms25094812 (PMC11083898; doi:10.3390/ijms25094812)
Supplement: Supplementary file 1 [file ijms-25-04812-s001.zip › ijms-2980513-supplementary.xlsx]

## Sheet: Table S1
Table S1 Summary of data output quality of various libraries
Samples	Clean reads	Clean bases	GC(%)	Q30(%)
F1	22280156	6675138374	45.99	95.02
F2	21435240	6421542353	46.04	95.07
F3	25164546	7538560901	46.02	95.27
L1	22345667	6695989932	46	95.18
L2	29327285	8785347066	46.13	95.48
L3	22623169	6778037810	45.98	95.09

## Sheet: Table S2
Table S2 Statistics on data mapping
Sample	Total Reads	Mapped Reads	Uniq Mapped Reads	Multiple Map Reads	Reads Map to '+'	Reads Map to '-'
F1	44560312	38,286,102 (85.92%)	37,028,949 (83.10%)	1,257,153 (2.82%)	19,988,818 (44.86%)	19,998,205 (44.88%)
F2	42870480	36,683,171 (85.57%)	35,473,500 (82.75%)	1,209,671 (2.82%)	19,159,885 (44.69%)	19,169,713 (44.72%)
F3	50329092	43,265,786 (85.97%)	41,811,696 (83.08%)	1,454,090 (2.89%)	22,622,736 (44.95%)	22,633,115 (44.97%)
L1	44691334	38,396,785 (85.92%)	37,111,954 (83.04%)	1,284,831 (2.87%)	20,067,945 (44.90%)	20,074,111 (44.92%)
L2	58654570	50,530,450 (86.15%)	48,756,743 (83.13%)	1,773,707 (3.02%)	26,488,473 (45.16%)	26,484,572 (45.15%)
L3	45246338	38,795,919 (85.74%)	37,506,969 (82.90%)	1,288,950 (2.85%)	20,270,907 (44.80%)	20,277,720 (44.82%)

## Sheet: Table S3
Table S3. DEGs related to phytohormone biosynthesis and signaling pathways
Hormon name	Gene ID	log2FC	Regulated (F vs. L)	Swiss_Prot_annotation
Abscisic acid	evm.TU.contig4456.66	-2.48785	down	Abscisic acid 8'-hydroxylase CYP707A1 OS=Solanum lycopersicum OX=4081 GN=CYP707A1 PE=2 SV=1
	evm.TU.contig8954.31	1.41005	up	Abscisic acid 8'-hydroxylase 4 OS=Arabidopsis thaliana OX=3702 GN=CYP707A4 PE=2 SV=2
	evm.TU.contig23.27	-1.46742	down	Probable protein phosphatase 2C 24 OS=Arabidopsis thaliana OX=3702 GN=At2g29380 PE=1 SV=1
	evm.TU.contig9.50	-3.48868	down	Probable protein phosphatase 2C 8 OS=Oryza sativa subsp. japonica OX=39947 GN=Os01g0656200 PE=2 SV=1
	evm.TU.contig6534.78	1.14048	up	Phytohormone-binding protein CSBP OS=Vigna radiata var. radiata OX=3916 GN=CSBP PE=1 SV=1
	evm.TU.contig2064.305	1.17956	up	Major strawberry allergen Fra a 1-2 OS=Fragaria ananassa OX=3747 GN=FRAA2 PE=1 SV=1
	evm.TU.contig1406.2	1.13598	up	ACT domain-containing protein ACR8 OS=Arabidopsis thaliana OX=3702 GN=ACR8 PE=2 SV=1
Gibberellin	evm.TU.contig22.238	2.17819	up	Cytochrome P450 714C2 OS=Oryza sativa subsp. japonica OX=39947 GN=CYP714C2 PE=2 SV=1
	evm.TU.contig2969.39	1.57998	up	LOB domain-containing protein 41 OS=Arabidopsis thaliana OX=3702 GN=LBD41 PE=2 SV=1
	evm.TU.contig4128.172	3.02075	up	Chitin-inducible gibberellin-responsive protein 1 OS=Oryza sativa subsp. japonica OX=39947 GN=CIGR1 PE=2 SV=1
	evm.TU.contig7272.635	1.20845	up	Myb family transcription factor EFM OS=Arabidopsis thaliana OX=3702 GN=EFM PE=1 SV=2
	evm.TU.contig7284.45	1.47886	up	Scarecrow-like protein 13 OS=Arabidopsis thaliana OX=3702 GN=SCL13 PE=2 SV=2
Ethylene	evm.TU.contig2063.104	1.61888	up	Ethylene receptor 2 OS=Arabidopsis thaliana OX=3702 GN=ETR2 PE=1 SV=2
	evm.TU.contig7396.85	1.09804	up	Mitogen-activated protein kinase kinase 5 OS=Arabidopsis thaliana OX=3702 GN=MKK5 PE=1 SV=2
	evm.TU.contig7272.610	1.45305	up	EIN3-binding F-box protein 1 OS=Arabidopsis thaliana OX=3702 GN=EBF1 PE=1 SV=1
	evm.TU.contig7276.57	8.46649	up	Ethylene-responsive transcription factor ERF017 OS=Arabidopsis thaliana OX=3702 GN=ERF017 PE=2 SV=1
	evm.TU.contig8036.38	1.49318	up	Ethylene-responsive transcription factor ERF106 OS=Arabidopsis thaliana OX=3702 GN=ERF106 PE=2 SV=1
	NewGene_5158	1.25123	up	1-aminocyclopropane-1-carboxylate oxidase OS=Diospyros kaki OX=35925 GN=DK-ACO1 PE=2 SV=1
	evm.TU.contig1399.252	2.43866	up	Ethylene-responsive transcription factor 5 OS=Nicotiana tabacum OX=4097 GN=ERF5 PE=2 SV=1
	evm.TU.contig2064.298	1.32305	up	Ethylene-responsive transcription factor RAP2-3 OS=Arabidopsis thaliana OX=3702 GN=RAP2-3 PE=1 SV=2
	evm.TU.contig3113.4	1.97064	up	Ethylene-responsive transcription factor ERF012 OS=Arabidopsis thaliana OX=3702 GN=ERF012 PE=2 SV=1
	evm.TU.contig4397.183	4.22599	up	Ethylene-responsive transcription factor ERF014 OS=Arabidopsis thaliana OX=3702 GN=ERF014 PE=2 SV=1
	evm.TU.contig5.37	2.60983	up	Ethylene-responsive transcription factor 5 OS=Nicotiana tabacum OX=4097 GN=ERF5 PE=2 SV=1
Brassinosteroid	evm.TU.contig1073.223	1.17237	up	3-epi-6-deoxocathasterone 23-monooxygenase CYP90C1 OS=Arabidopsis thaliana OX=3702 GN=CYP90C1 PE=1 SV=3
	evm.TU.contig2987.18	4.30649	up	Probable inactive receptor kinase At1g48480 OS=Arabidopsis thaliana OX=3702 GN=RKL1 PE=1 SV=1
	evm.TU.contig4394.172	4.13785	up	Protein PHOSPHATE-INDUCED 1 OS=Nicotiana tabacum OX=4097 GN=PHI-1 PE=2 SV=1
	evm.TU.contig8036.80	1.84615	up	Receptor-like serine/threonine-protein kinase At4g25390 OS=Arabidopsis thaliana OX=3702 GN=At4g25390 PE=2 SV=1
	NewGene_78	4.68681	up	Probable xyloglucan endotransglucosylase/hydrolase protein 23 OS=Arabidopsis thaliana OX=3702 GN=XTH23 PE=2 SV=1
	NewGene_80	6.58286	up	Probable xyloglucan endotransglucosylase/hydrolase protein 23 OS=Arabidopsis thaliana OX=3702 GN=XTH23 PE=2 SV=1
Salicylic acid	NewGene_7599	1.78174	up	2-oxoglutarate-dependent dioxygenase 19 OS=Oryza sativa subsp. japonica OX=39947 GN=2ODD19 PE=1 SV=1
Cytokinin	evm.TU.contig5822.243	1.04181	up	Cytokinin dehydrogenase 7 OS=Arabidopsis thaliana OX=3702 GN=CKX7 PE=1 SV=1
Auxin	evm.TU.contig1399.312	1.66516	up	Auxin-responsive protein SAUR36 OS=Arabidopsis thaliana OX=3702 GN=SAUR36 PE=2 SV=1

## Sheet: Table S4
Table S4. DEGs related to cell division and cell expansion
Gene ID	log2FC	Regulated (F vs. L)	Swiss_Prot_annotation
evm.TU.contig18.88	1.06003	up	Protein JINGUBANG OS=Arabidopsis thaliana OX=3702 GN=JGB PE=1 SV=1
evm.TU.contig2115.13	2.5022	up	AAA-ATPase ASD, mitochondrial OS=Arabidopsis thaliana OX=3702 GN=AATP1 PE=1 SV=1
evm.TU.contig2115.15	4.21314	up	AAA-ATPase ASD, mitochondrial OS=Arabidopsis thaliana OX=3702 GN=AATP1 PE=1 SV=1
evm.TU.contig2115.17	2.15783	up	AAA-ATPase ASD, mitochondrial OS=Arabidopsis thaliana OX=3702 GN=AATP1 PE=1 SV=1
evm.TU.contig2115.19	3.98668	up	AAA-ATPase ASD, mitochondrial OS=Arabidopsis thaliana OX=3702 GN=AATP1 PE=1 SV=1
evm.TU.contig22.22	1.45201	up	Ubiquitin carboxyl-terminal hydrolase 12 OS=Arabidopsis thaliana OX=3702 GN=UBP12 PE=1 SV=2
evm.TU.contig4128.155	3.26196	up	Calcium-binding protein KRP1 OS=Arabidopsis thaliana OX=3702 GN=KRP1 PE=2 SV=1
evm.TU.contig4128.156	2.90959	up	Calcium-binding protein KRP1 OS=Arabidopsis thaliana OX=3702 GN=KRP1 PE=2 SV=1
evm.TU.contig8037.2	1.01555	up	AAA-ATPase At2g46620 OS=Arabidopsis thaliana OX=3702 GN=At2g46620 PE=2 SV=1

## Sheet: Table S5
Table S5 The primers of genes used in RT-qPCR analyses.
Gene ID	Gene ID Forward sequence (5’-3’)	Reverse sequence (5’-3’)	Amplicon length (bp)
GAPDH (reference gene)	AGCTCTTCCACCTCTCCAGT	TGCTAGCTGCACAACCAACT	157
evm.TU.contig9.50	AGACCGACGTCGTTTTTCCA	TCCATTTCACTTCTCCGCCC	106
evm.TU.contig6534.78	GAGGATTTCTTGACCGCCCA	GACCGGCGTTGATTTGATCG	192
evm.TU.contig4128.172	GGATCACAGGGATCGACGAC	CCTTACGTCGAGCATCTCCC	167
evm.TU.contig7276.57	GTGTCCGGAAGAGGAAGTGG	CGGGTCTTGGGGGAAATTGA	173
evm.TU.contig4397.183	AGCCTACCCAACTGAGGACT	CGGATTGAAGAAGGCTCCGT	106
evm.TU.contig2987.18	GACTCCCTGTTCCTGGTTCG	AGAGAGTTGGATCGGAGGCT	153
evm.TU.contig2115.13	ATCTGGGCGATGTTCAAGCA	CGATGTTGGCGTAAGCCTTG	160
evm.TU.contig2115.19	ACACGAAGCAGAAGCGAAGA	TCGCCGGTAAATTCGTGGAA	186
